# Supplementary material for: Infection by the Parasite Myxobolus bejeranoi (Cnidaria: Myxozoa) Suppresses the Immune System of Hybrid Tilapia
Source: Microorganisms. 2022 Sep 23;10(10):1893. doi: 10.3390/microorganisms10101893 (PMC9607408; doi:10.3390/microorganisms10101893)
Supplement: Supplementary file 1 [file microorganisms-10-01893-s001.zip]

Archive with 1 entries (1 files):
- microorganisms-1829795-supplementary.xlsx
