# Supplementary material for: Infection by the Parasite Myxobolus bejeranoi (Cnidaria: Myxozoa) Suppresses the Immune System of Hybrid Tilapia
Source: Microorganisms. 2022 Sep 23;10(10):1893. doi: 10.3390/microorganisms10101893 (PMC9607408; doi:10.3390/microorganisms10101893)
Supplement: Supplementary file 1 [file microorganisms-10-01893-s001.zip › microorganisms-1829795-supplementary.xlsx]

## Sheet: Table S1
Table S1 - Primers used in this study for PCR and RT-PCR
PCR
Primer	Sequence	Reference
Myxobolus bejeranoi SSU rDNA - F186	CCTTTGGCTACCAGCTTGGA	This study
Myxobolus bejeranoi SSU rDNA - R849	ACCAAGCTGATCCCGAGTTG
universal 18S SSU rRNA - F566	CAG CAG CCG CGG TAA TTC C	Hadziavdic et al. 2014
universal 18S SSU rRNA - R1200	CCC GTG TTG AGT CAA ATT AAG C
RT-PCR
Primer	Sequence	Reference
Myxobolus bejeranoi SSU rDNA - F153	TAGGAGGTGGTGAAGAGAA	This study
Myxobolus bejeranoi SSU rDNA - R235	GACTTGCCCTCCATTAGTT
hybrid tilapia β-actin - F1069	GCCCCACCTGAGCGTAAATA	This study
hybrid tilapia β-actin - R1168	CATCGTACTCCTGCTTGCTGAT

## Sheet: Table S2
Table S2 - Details of enriched GO/KEGG pathways supplemantry to Fig. 3. The tissue, infection level, label presented in Fig. 3, type of GO (BP; biological process, CC; cellular component, MF; molecular function) or KEGG pathway, adjusted pvalue, and calculated enrichment score, are presented. Enrichement score is calculated by minus log of adjusted pval, and if represents a cluster of terms (fram…
Tissue	Infection level	Description	Label in Fig. 3	GO/KEGG pathway	adjusted pvalue	Calculated enrichment score
Gills	2	Neuroactive ligand-receptor interaction	Neuroactive ligand-receptor interaction	path3	3.16382e-05	4.49979
		ion transport	ion transport	BP	0.000287163	3.54187
		Cell adhesion molecules	Cell adhesion molecules	path3	0.0479707	1.31902
		Ribosome biogenesis	Ribosome biogenesis	path3	0.108342	0.965203
		GABAergic synapse	GABAergic synapse	path3	0.120324	0.919647
		myofibril assembly	myofibril assembly	BP	0.172835	0.762369
		cGMP-PKG signaling pathway	cGMP-PKG signaling pathway	path3	0.225798	0.646279
		ubiquitin-dependent protein catabolic process	ubiquitin protein catabolic process	BP	0.213187	0.671239
Gills	3	NF-kappa B signaling pathway	NF-kappa B signaling pathway	path3	0.0592572	1.22726
		Ribosome biogenesis	Ribosome biogenesis	path3	0.0613442	1.21223
		Neuroactive ligand-receptor interaction	Neuroactive ligand-receptor interaction	path3	0.0890321	1.05045
		05145 Toxoplasmosis [PATH:ko05145]		path3	0.194562
		05140 Leishmaniasis [PATH:ko05140]		path3	0.0739903
			Infectious disease: parasitic			0.920883
		04658 Th1 and Th2 cell differentiation [PATH:ko04658]		path3	0.0739903
		04657 IL-17 signaling pathway [PATH:ko04657]		path3	0.194562
		04659 Th17 cell differentiation [PATH:ko04659]		path3	0.194562
			Adaptive immune response			0.850903
		innate immune response	innate immune response	BP	0.166104	0.77962
		05321 Inflammatory bowel disease [PATH:ko05321]		path3	0.194562
		05323 Rheumatoid arthritis [PATH:ko05323]		path3	0.149256
		05310 Asthma [PATH:ko05310]		path3	0.179066
		05322 Systemic lupus erythematosus [PATH:ko05322]		path3	0.222522
			Immune disease			0.734156
		05130 Pathogenic Escherichia coli infection [PATH:ko05130]		path3	0.194562
		05150 Staphylococcus aureus infection [PATH:ko05150]		path3	0.234085
		05133 Pertussis [PATH:ko05133]		path3	0.143154
			Infectious disease: bacterial			0.728588
		Hematopoietic cell lineage	Hematopoietic cell lineage	path3	0.194562	0.710941
		Viral protein interaction with cytokine and cytokine receptor	Cytokine and cytokine receptor interaction	path3	0.194562	0.710941
		mRNA processing	mRNA processing	BP	0.166104	0.77962
		skeletal system development	Skeletal system development	BP	0.166104	0.77962
		Hedgehog signaling pathway	Hedgehog signaling pathway	path3	0.194562	0.710941
		00062 Fatty acid elongation [PATH:ko00062]		path3	0.194562
		01040 Biosynthesis of unsaturated fatty acids [PATH:ko01040]		path3	0.194562
			Lipid metabolism			0.710941
Spleen	2	ribosome	Ribosome	path3	1.895e-08	7.72239
		respiratory chain		CC	0.0235732
		mitochondrial respiratory chain complex IV		CC	0.135189
		mitochondrial electron transport, cytochrome c to oxygen		BP	0.146321
			respiratory chain			1.11044
		hemoglobin complex		CC	0.0235732
		heme binding		MF	0.0378413
			hemoglobin complex			1.52481
		05320 Autoimmune thyroid disease [PATH:ko05320]		path3	0.0201774
		05330 Allograft rejection [PATH:ko05330]		path3	0.020701
		05332 Graft-versus-host disease [PATH:ko05332]		path3	0.0307926
		05321 Inflammatory bowel disease [PATH:ko05321]		path3	0.0474352
			immune disease			1.55365
		immune response		BP	0.0494426
		adaptive immune response		BP	0.177701
			immune response			1.0281
		04061 Viral protein interaction with cytokine and cytokine receptor [PATH:ko04061]	Cytokine and cytokine receptor	path3	0.0996027	1.00173
		05150 Staphylococcus aureus infection [PATH:ko05150]		path3	0.0350584
		05416 Viral myocarditis [PATH:ko05416]		path3	0.0956888
		05171 Coronavirus disease - COVID-19 [PATH:ko05171]		path3	0.0994781
			infectious diseases			1.15887
		Transporters	Transporters	path3	0.0474352	1.3239
		04910 Insulin signaling pathway [PATH:ko04910]		path3	0.025186
		04931 Insulin resistance [PATH:ko04931]		path3	0.0350584
		04917 Prolactin signaling pathway [PATH:ko04917]		path3	0.0581535
		04922 Glucagon signaling pathway [PATH:ko04922]		path3	0.0601008
		04911 Insulin secretion [PATH:ko04911]		path3	0.065701
		04930 Type II diabetes mellitus [PATH:ko04930]		path3	0.102107
			insulin secretion and signaling			1.28066
		intracellular signal transduction	intracellular signal transduction	BP	0.0235732	1.62758
		Regulation of actin cytoskeleton	Regulation of actin cytoskeleton	path3	0.0272158	1.56518
		Focal adhesion	Focal adhesion	path3	0.0743729	1.12859
		B cell receptor signaling pathway	B cell receptor signaling pathway	path3	0.231274	0.635873
Spleen	3	Ribosome		path3	1.895e-08	7.72239
		translation		BP	1.02101e-06	5.99097
		oxygen transporter activity		MF	0.000145003
		oxygen binding		MF	0.000145003
		oxygen transport		BP	0.0004102
		hemoglobin complex		CC	0.000413831
		heme binding		MF	0.0460116
			hemoglobin complex			3.15691
		mitochondrial respiratory chain complex IV		CC	0.0895729
		mitochondrial electron transport, cytochrome c to oxygen		BP	0.125726
		respiratory chain		CC	0.157998
			respiratory chain			0.916582
		Transporters	Transporters	path3	0.00474653	2.32362
		Apoptosis	Apoptosis	path3	0.167018	0.777236
		Cytokine-cytokine receptor interaction	Cytokine and cytokine receptor	path3	0.170232	0.768958
		erythrocyte differentiation	erythrocyte differentiation	BP	0.407018	0.390386
		Coronavirus disease - COVID-19		path3	0.593325
		Staphylococcus aureus infection		path3	0.38073
			Infectious diseases: bacterial/viral			0.323045
		extracellular region	extracellular region	CC	0.477271	0.321235
		proteolysis	proteolysis	BP	0.610527	0.214295
		03041 Spliceosome [BR:ko03041]		path3	0.0506484
		03019 Messenger RNA biogenesis [BR:ko03019]		path3	0.0506484
			mRNA biogenesis and spliceosome			1.29543
		signal transduction	intracellular signal transduction	BP	0.202772	0.692992
		Infectious disease: bacterial	Infectious disease: bacterial	path2	0.239465	0.620758
HK	2	Cell adhesion molecules	Cell adhesion molecules	path3	0.00125603	2.901
		Exosome	Exosome	path3	0.00715729	2.14525
		skeletal muscle tissue development	Skeletal muscle tissue development	BP	0.0112135	1.95026
		Phagosome	Phagosome		0.0342733	1.46504
		Focal adhesion	Focal adhesion		0.0621028	1.20689
		05144 Malaria [PATH:ko05144]		path3	0.0342733
		05150 Staphylococcus aureus infection [PATH:ko05150]		path3	0.0834391
		05168 Herpes simplex virus 1 infection [PATH:ko05168]		path3	0.14582
		05145 Toxoplasmosis [PATH:ko05145]		path3	0.222287
			infectious disease			1.00824
		05323 Rheumatoid arthritis [PATH:ko05323]		path3	0.0980027
		05321 Inflammatory bowel disease [PATH:ko05321]		path3	0.0980027
		05310 Asthma [PATH:ko05310]		path3	0.158151
			immune disease			0.939484
		ECM-receptor interaction	ECM-receptor interaction	path3	0.135961	0.866585
		04090 CD molecules [BR:ko04090]		path3	0.0980027
		04060 Cytokine-cytokine receptor interaction [PATH:ko04060]		path3	0.102929
		04670 Leukocyte transendothelial migration [PATH:ko04670]		path3	0.135961
		04658 Th1 and Th2 cell differentiation [PATH:ko04658]		path3	0.160195
		immune response		BP	0.162493
		MHC class II protein complex		CC	0.202914
			immune resposne			0.856669
		04015 Rap1 signaling pathway [PATH:ko04015]		path3	0.222287
		04151 PI3K-Akt signaling pathway [PATH:ko04151]		path3	0.232858
			Signal transduction			0.642998
		00970 Aminoacyl-tRNA biosynthesis [PATH:ko00970]		path3	0.158151
		03009 Ribosome biogenesis [BR:ko03009]		path3	0.0275607
		03008 Ribosome biogenesis in eukaryotes [PATH:ko03008]		path3	0.129623
			Ribosome biogenesis and translation			1.08265
		rRNA processing		BP	0.0112135
		aminoacyl-tRNA ligase activity		MF	0.202914
			rRNA and tRNA processing			1.32147
		04721 Synaptic vesicle cycle [PATH:ko04721]		path3	0.0940839
		04724 Glutamatergic synapse [PATH:ko04724]		path3	0.127062
		04723 Retrograde endocannabinoid signaling [PATH:ko04723]		path3	0.136477
		04727 GABAergic synapse [PATH:ko04727]		path3	0.17512
			Nervous system	path2	0.0600508	1.22148
		Insulin secretion	Insulin secretion	path3	0.0621261	1.20673
		03030 DNA replication [PATH:ko03030]	DNA repllication	path3	0.222287	0.653087
HK	3	05171 Coronavirus disease - COVID-19 [PATH:ko05171]		path3	0.000669188
		05168 Herpes simplex virus 1 infection [PATH:ko05168]		path3	0.00295102
		05150 Staphylococcus aureus infection [PATH:ko05150]		path3	0.00338254
		05144 Malaria [PATH:ko05144]		path3	0.00669461
		05145 Toxoplasmosis [PATH:ko05145]		path3	0.0864132
		05142 Chagas disease [PATH:ko05142]		path3	0.199261
		05163 Human cytomegalovirus infection [PATH:ko05163]		path3	0.216468
		09174 Infectious disease: parasitic		path2	0.00346845
		09171 Infectious disease: bacterial		path2	0.0382645
			Infectious disease			1.85058
		04090 CD molecules [BR:ko04090]		path3	0.000228178
		04658 Th1 and Th2 cell differentiation [PATH:ko04658]		path3	0.000669188
		04659 Th17 cell differentiation [PATH:ko04659]		path3	0.00164409
		04060 Cytokine-cytokine receptor interaction [PATH:ko04060]		path3	0.00600697
		04050 Cytokine receptors [BR:ko04050]		path3	0.0145616
		04672 Intestinal immune network for IgA production [PATH:ko04672]		path3	0.0717781
		04670 Leukocyte transendothelial migration [PATH:ko04670]		path3	0.0810502
		04660 T cell receptor signaling pathway [PATH:ko04660]		path3	0.0959832
		04650 Natural killer cell mediated cytotoxicity [PATH:ko04650]		path3	0.121387
		04612 Antigen processing and presentation [PATH:ko04612]		path3	0.224317
			immune response			1.84764
		09163 Immune disease		path2	0.0424775
		05323 Rheumatoid arthritis [PATH:ko05323]		path3	0.0931473
		05332 Graft-versus-host disease [PATH:ko05332]		path3	0.00295102
		05330 Allograft rejection [PATH:ko05330]		path3	0.0149713
		05320 Autoimmune thyroid disease [PATH:ko05320]		path3	0.0237408
		05310 Asthma [PATH:ko05310]		path3	0.0959832
		05321 Inflammatory bowel disease [PATH:ko05321]		path3	0.0143885
			Immune disease			1.60596
		Cell adhesion molecules	Cell adhesion molecules	path3	0.000903812	3.04392
		Exosome	Exosome	path3	0.0278934	1.5545
		Phagosome	Phagosome	path3	0.054442	1.26407
		Autophagy	Autophagy	path3	0.108524	0.964475
		03009 Ribosome biogenesis [BR:ko03009]		path3	0.0145616
		00970 Aminoacyl-tRNA biosynthesis [PATH:ko00970]		path3	0.135397
			Ribosome biogenesis and translation			1.35259
		04111 Cell cycle - yeast [PATH:ko04111]		path3	0.108524
		04110 Cell cycle [PATH:ko04110]		path3	0.123424
			Cell cycle			0.936538
		03032 DNA replication proteins [BR:ko03032]		path3	0.0177985
		03030 DNA replication [PATH:ko03030]		path3	0.0181995
		03440 Homologous recombination [PATH:ko03440]		path3	0.15766
			DNA replication and repair			1.43061
		00240 Pyrimidine metabolism [PATH:ko00240]		path3	0.150178
		00230 Purine metabolism [PATH:ko00230]		path3	0.159144
			Nucleotide metabolism			0.810801
		03040 Spliceosome [PATH:ko03040]	Transcription	path3	0.0959832	1.0178
		00270 Cysteine and methionine metabolism [PATH:ko00270]		path3	0.057135
			Amino acid metabolism			1.2431
		04040 Ion channels [BR:ko04040]		path3	0.0145616
		02000 Transporters [BR:ko02000]		path3	0.151867
			Transporters			1.32766
		04721 Synaptic vesicle cycle [PATH:ko04721]		path3	0.0369516
		04080 Neuroactive ligand-receptor interaction [PATH:ko04080]		path3	0.159144
		04727 GABAergic synapse [PATH:ko04727]		path3	0.19053
		04726 Serotonergic synapse [PATH:ko04726]		path3	0.204643
			Nervous system			0.909904

## Sheet: Table S3
Table S3 - Details on labels of enriched GO/KEGG pathways of Fig. 4 networks. The tissue, infection level, label presented in Fig. 4, type of GO (BP; biological process, CC; cellular component, MF; molecular function) or KEGG pathway, are presented.
Tissue	Infection level	Description	Label in Fig. 4	GO/KEGG pathway
Gills (Fig. 3A)	2	03009 Ribosome biogenesis	Ribosome biogenesis	path3
	3	03009 Ribosome biogenesis	Ribosome biogenesis	path3
	2	04515 Cell adhesion molecules	Cell adhesion molecules	path3
	2	ion transport	Ion transport	BP
	2	myofibril assembly	myofibril assembly	BP
	3	innate immune response	innate immune response	BP
	2	04022 cGMP-PKG signaling pathway	cGMP-PKG signaling pathway	path3
	3	04061 Viral protein interaction with cytokine and cytokine receptor	cytokine and cytokine receptor interaction	path3
	3	04064 NF-kappa B signaling pathway	NF-kappa B signaling pathway	path3
	2	04080 Neuroactive ligand-receptor interaction	Neuroactive ligand-receptor interaction	path3
	3	04640 Hematopoietic cell lineage	Hematopoietic cell lineage	path3
	3	04657 IL-17 signaling pathway	IL-17 signaling pathway	path3
	3	04658 Th1 and Th2 cell differentiation	Th1 and Th2 cell differentiation	path3
	3	04659 Th17 cell differentiation	Th17 cell differentiation	path3
	2	04727 GABAergic synapse	GABAergic synapse	path3
	3	05321 Inflammatory bowel disease	Inflammatory bowel disease	path3
Spleen (Fig. 3B)	2	adaptive immune response	Adaptive immune response	BP
	3	extracellular region	Extracellular region	CC
	3	proteolysis	Proteolysis	BP
	2	immune response	Immune response	BP
	3	signal transduction	signal transduction	BP
	3	erythrocyte differentiation	Erythrocyte differentiation	BP
	2	04010 MAPK signaling pathway	MAPK signaling pathway	path3
	3	04060 Cytokine-cytokine receptor interaction	Cytokine-cytokine receptor interaction	path3
	2	04061 Viral protein interaction with cytokine and cytokine receptor	Viral cytokine-cytokine receptor interaction	path3
	2	04151 PI3K-Akt signaling pathway	PI3K-Akt signaling pathway	path3
	3	04210 Apoptosis	Apoptosis	path3
	2	04662 B cell receptor signaling pathway	B cell receptor pathway	path3
	2	04910 Insulin signaling pathway	Insulin signaling pathway	path3
	2	04911 Insulin secretion	Insulin secretion	path3
	2	04917 Prolactin signaling pathway	Prolactin signaling pathway	path3
	2	04931 Insulin resistance	Insulin resistance	path3
	2	05320 Autoimmune thyroid disease	Autoimmune thyroid disease	path3
	2	05321 Inflammatory bowel disease	Inflammatory bowel disease	path3
	2	05330 Allograft rejection	Allograft rejection	path3
	2	05332 Graft-versus-host disease	Graft-vs-host disease	path3
	3	Infectious disease: bacterial	Infectious disease: bacterial	path2
HK (Fig. 3C)	3	04050 Cytokine receptors	Cytokine receptors	path3
	3	04054 Pattern recognition receptors	Pattern recognition receptors	path3
	2	04090 CD molecules	CD molecules	path3
	3	04090 CD molecules	CD molecules	path3
	2	04147 Exosome	Exosome	path3
	3	04147 Exosome	Exosome	path3
	3	09163 Immune disease	Immune disease	path3
	3	09171 Infectious disease: bacterial	Infectious disease: bacterial	path3
	3	09174 Infectious disease: parasitic	Infectious disease: parasitic	path3
	2	immune response	Immune response	BP
	3	immune response	Immune response	BP
	3	cytokine-mediated signaling pathway	Cytokine-mediated signaling pathway	BP
	3	antigen processing and presentation	Antigen processing and presentation_GO	BP
	2	MHC class II protein complex	MHC class II protein complex	CC
	3	MHC class II protein complex	MHC class II protein complex	CC
	2	04060 Cytokine-cytokine receptor interaction	Cytokine-cytokine receptor interaction	path3
	3	04060 Cytokine-cytokine receptor interaction	Cytokine-cytokine receptor interaction	path3
	3	04140 Autophagy - animal	Autophagy	path3
	2	04145 Phagosome	Phagosome	path3
	3	04145 Phagosome	Phagosome	path3
	2	04514 Cell adhesion molecules	Cell adhesion molecules	path3
	3	04514 Cell adhesion molecules	Cell adhesion molecules	path3
	3	04612 Antigen processing and presentation	Antigen processing and presentation	path3
	3	04650 Natural killer cell mediated cytotoxicity	Natural killer cell mediated cytotoxicity	path3
	2	04658 Th1 and Th2 cell differentiation	Th1 and Th2 cell differentiation	path3
	3	04658 Th1 and Th2 cell differentiation	Th1 and Th2 cell differentiation	path3
	3	04659 Th17 cell differentiation	Th17 cell differentiation	path3
	3	04660 T cell receptor signaling pathway	T cell receptor signaling pathway	path3
	2	04670 Leukocyte transendothelial migration	Leukocyte transedothelial migration	path3
	3	04670 Leukocyte transendothelial migration	Leukocyte transedothelial migration	path3
	3	04672 Intestinal immune network for IgA production	Intestinal immune network for IgA production	path3
	2	05321 Inflammatory bowel disease	Inflammatory bowel disease	path3
	3	05321 Inflammatory bowel disease	Inflammatory bowel disease	path3
	3	Extracellular matrix	Extracellular matrix	CC
	3	Extracellular region	Extracellular region	CC
	3	Extracellular space	Extracellular space	CC

## Sheet: Table S4
Table S4 - Key secreted signaling / effectors significantly differentially expressed genes (adjusted pval<0.1 , marked in bold) (with the exception of stat1a that adjusted pvalue is almost significant).
ID	Gene name	Gene description	Ensembl Interpot Description	Gills_2_vs_Gills_1.log2FoldChange	Gills_2_vs_Gills_1.padj	Gills_3_vs_Gills_1.log2FoldChange	Gills_3_vs_Gills_1.padj	spleen_2_vs_spleen_1.log2FoldChange	spleen_2_vs_spleen_1.padj	spleen_3_vs_spleen_1.log2FoldChange	spleen_3_vs_spleen_1.padj	head kidney_2_vs_head kidney_1.log2FoldChange	head kidney_2_vs_head kidney_1.padj	head.kidney_3_vs_head.kidney_1.log2FoldChange	head.kidney_3_vs_head.kidney_1.padj
ENSONIG00000017652	il12ba	interleukin-12 subunit beta [Source:NCBI gene;Acc:100706746]	Immunoglobulin-like domain;Immunoglobulin-like fold;Interleukin-12 beta;Interleukin-12 beta, central domain;Fibronectin type III superfamily	0.135691	0.999983	-0.0101977	0.997183	0.00278189	0.999713	-0.848451	0.999432	-1.15032	0.999541	-2.30207	0.00566002
ENSONIG00000027948	ccl25b	chemokine (C-C motif) ligand 25b [Source:ZFIN;Acc:ZDB-GENE-110222-2]	CC chemokine, conserved site;Chemokine interleukin-8-like domain;Chemokine interleukin-8-like superfamily;Chemokine beta/gamma/delta	0.680847	0.999983	1.11298	0.968969	0.18079	0.999713	-0.235887	0.999432	-0.597768	0.999541	-1.49072	0.0047802
ENSONIG00000036185		chemokine (C-X-C motif) ligand 12a (stromal cell-derived factor 1) [Source:ZFIN;Acc:ZDB-GENE-030318-1]	Chemokine interleukin-8-like domain;CXC Chemokine domain;Chemokine interleukin-8-like superfamily;Stromal cell-derived factor 1	2.58024	0.999983	2.08225	0.996786	0.527783	0.999713	-0.463925	0.999432	-0.698505	0.999541	-2.36262	0.0368688
ENSONIG00000010866		monocyte chemotactic protein 1B [Source:NCBI gene;Acc:100710378]	Chemokine interleukin-8-like domain;Chemokine interleukin-8-like superfamily;Chemokine beta/gamma/delta	0.131147	0.999983	1.52842	0.996786	-0.168571	0.999713	-0.952429	0.999432	-0.834863	0.999541	-1.87962	0.0384403
ENSONIG00000028336		uncharacterized LOC100699978 [Source:NCBI gene;Acc:100699978]	Chemokine interleukin-8-like domain;Chemokine interleukin-8-like superfamily;Chemokine beta/gamma/delta	1.54312	0.999983	2.89725	0.0779663	2.57584	0.79286	4.2242	0.0873592	1.67942	0.999541	3.20761	0.0109755
ENSONIG00000012194	stat1a	signal transducer and activator of transcription 1 [Source:NCBI gene;Acc:100696359]	SH2 domain;Transcription factor STAT;p53-like transcription factor, DNA-binding;STAT transcription factor, DNA-binding, N-terminal;STAT transcription factor, protein interaction;STAT transcription factor, all-alpha domain;STAT transcription factor, DNA-binding;STAT transcription factor, coiled coil;Signal transducer and activation of transcription 1, TAZ2 binding domain, C-terminal;STAT transcrip…	-0.175644	0.999983	0.410229	0.996786	0.0549796	0.999713	0.649018	0.708099	0.11855	0.999541	0.73751	0.138313
ENSONIG00000017925	gata3	GATA binding protein 3 [Source:NCBI gene;Acc:100706217]	Zinc finger, GATA-type;Zinc finger, NHR/GATA-type;Transcription factor, GATA-2/3;Transcription factor GATA-3;Transcription factor GATA	-0.479571	0.999983	-0.544231	0.996786	0.510778	0.999713	0.336633	0.999432	-0.94207	0.999541	-2.48681	0.0368688
ENSONIG00000003430			C2 domain;Membrane attack complex component/perforin domain, conserved site;Membrane attack complex component/perforin (MACPF) domain;C2 domain superfamily	-0.209828	0.999983	0.0485026	0.996786	-2.67483	0.0416101	-2.70309	0.00731535	-1.03824	0.999541	-2.42299	0.0276145
ENSONIG00000003432		perforin-1 [Source:NCBI gene;Acc:102075668]	C2 domain;Membrane attack complex component/perforin/complement C9;Membrane attack complex component/perforin domain, conserved site;Membrane attack complex component/perforin (MACPF) domain;C2 domain superfamily	-0.66478	0.999983	-0.384496	0.996786	-2.63841	0.0529823	-2.4551	0.0121465	-1.00719	0.999541	-1.88267	0.338671
ENSONIG00000002441		granzyme B [Source:NCBI gene;Acc:100692510]	Serine proteases, trypsin domain;Peptidase S1A, chymotrypsin family;Peptidase S1, PA clan;Serine proteases, trypsin family, histidine active site;Serine proteases, trypsin family, serine active site;Peptidase S1, PA clan, chymotrypsin-like fold	-0.489627	0.999983	0.169897	0.996786	-1.37332	0.564481	-1.88584	0.068466	-1.04044	0.999541	-1.15206	0.367143
ENSONIG00000003433		perforin-1 [Source:NCBI gene;Acc:100694694]	C2 domain;Membrane attack complex component/perforin domain, conserved site;Membrane attack complex component/perforin (MACPF) domain;C2 domain superfamily	0.248637	0.999983	-0.620127	0.996786	-0.994121	0.80536	-2.88297	8.76597e-05	-0.675406	0.999541	-1.82416	0.0920368
ENSONIG00000003593		antimicrobial peptide NK-lysin [Source:NCBI gene;Acc:102080531]	Saposin-like type B, region 1;Saposin B type domain;Saposin-like;Granulysin-like	-1.67123	0.999983	-0.350816	0.996786	-1.9376	0.788246	-1.5009	0.867052	-1.57869	0.999541	-1.78652	0.0714215
ENSONIG00000000343	ins	insulin [Source:NCBI gene;Acc:100692120]	Insulin;Insulin-like;Insulin family;Insulin, conserved site;Insulin-like superfamily	-2.59992	0.999983	2.06712	0.996786	9.13276	0.00193348	-0.186484	0.999432	3.63068	0.999541	1.93085	0.708579
ENSONIG00000033642		somatostatin-2 [Source:NCBI gene;Acc:100694069]	Somatostatin;Somatostatin/Cortistatin, C-terminal	-3.31217	0.999983	2.80014	0.996786	9.65398	0.0280591	-0.351276	0.999432	0.762659	0.999541	0.179145	0.946117
ENSONIG00000000819	hsp90aa1.1	heat shock protein HSP 90-alpha [Source:NCBI gene;Acc:100701982]	Heat shock protein Hsp90 family;Histidine kinase/HSP90-like ATPase;Heat shock protein Hsp90, conserved site;Ribosomal protein S5 domain 2-type fold;Heat shock protein Hsp90, N-terminal;Histidine kinase/HSP90-like ATPase superfamily;HSP90, C-terminal domain	3.22142	0.059317	3.95983	0.000355199	2.23678	0.0280591	3.04856	6.17589e-06	2.60355	0.0744705	3.32238	2.98711e-05
ENSONIG00000007343	cd99	CD99 antigen [Source:NCBI gene;Acc:100705374]	CD99 antigen-like protein 2	-0.0972252	0.999983	-0.68843	0.67835	-0.0627958	0.999713	-1.47742	0.00708856	-0.0633103	0.999541	-1.73306	3.10781e-05

## Sheet: Table S5
Table S5 - Details on labels of enriched GO/KEGG pathways of Fig. 5 network. The tissue, infection level, label presented in Fig. 5, type of GO (BP; biological process, CC; cellular component, MF; molecular function) or KEGG pathway, are presented.
Tissue	Infection level	Description	Label in Fig. 5	GO/KEGG pathway
Gills	2	04022 cGMP-PKG signaling pathway	cGMP-PKG signaling pathway	path3
Spleen_HK	2, 3	02000 Transporters	Transporters	path3
Spleen	2	04662 B cell receptor signaling pathway	B cell receptor signaling pathway	path3
Gills_HK	2, 3	04080 Neuroactive ligand-receptor interaction	Neuroactive ligand-receptor interaction	path3
HK	2, 3	04090 CD molecules	CD molecules	path3
Spleen	2	04750 Inflammatory mediator regulation of TRP channels	Inflammatory mediator regulation of TRP channels	path3
Spleen	2	04810 Regulation of actin cytoskeleton	Regulation of actin cytoskeleton	path3
Spleen	2	04910 Insulin signaling pathway	Insulin signaling pathway	path3
HK	2, 3	04147 Exosome	Exosome	path3
HK	2	09156 Nervous system	Nervous system	path2
HK	3	09174 Infectious disease: parasitic	Infectious disease: parasitic	path2
Gills_HK	2, 3	ion transport	ion transport	BP
Spleen_HK	2	04151 PI3K-Akt signaling pathway	PI3K-Akt signaling pathway	path3
HK	3	ion transmembrane transport	ion transmembrane transport	BP
HK	3	synapse	synapse	CC
HK	2	04723 Retrograde endocannabinoid signaling	Retrograde signaling	path3
HK	2, 3	04670 Leukocyte transendothelial migration	Leukocyte transendothelial migration	path3
HK	2	04724 Glutamatergic synapse	Glutamatergic synapse	path3
Gills_HK	2, 3	04727 GABAergic synapse	GABAergic synapse	path3
Spleen_HK	2	04911 Insulin secretion	Insulin secretion	path3
Spleen	2	intracellular signal transduction	intracellular signal transduction	BP
Spleen	2	04722 Neurotrophin signaling pathway	Neurotrophin signaling pathway	path3
HK	3	04040 Ion channels	Ion channels	path3
HK	3	09171 Infectious disease: bacterial	Infectious disease: bacterial	path2
HK	3	ion channel activity	ion channel activity	MF
Gills	3	04340 Hedgehog signaling pathway	Hedgehog signaling pathway	path3
HK	2	04015 Rap1 signaling pathway	Rap1 signaling pathway	path3
HK	3	voltage-gated ion channel activity	voltage-gated ion channel activity	MF
HK	3	voltage-gated calcium channel activity	voltage-gated calcium channel activity	MF
Spleen	2	04510 Focal adhesion	Focal adhesion	path3
HK	3	04650 Natural killer cell mediated cytotoxicity	Natural killer cell mediated cytotoxicity	path3
Spleen	2	04010 MAPK signaling pathway	MAPK signaling pathway	path3

## Sheet: Table S6
Table S6 - Details on labels of significantly differentially expressed immune-related genes of Fig. 6 network. Name, id, gene name, gene description, and label presented in Fig. 6, are detailed.
name	id	sig DE	Gene name	Gene description	short Gene description	Label in Fig. 6
ENSONIP00000003942	ENSONIG00000003145	HK3	actb2	actin beta [Source:NCBI gene;Acc:100534414]	actin beta	actin beta
LOC100693204	ENSONIG00000014840	spleen3		B-cell linker protein [Source:NCBI gene;Acc:100693204]	B-cell linker protein	B-cell linker protein
LOC100703427	ENSONIG00000007156	HK3		C-C chemokine receptor type 2 [Source:NCBI gene;Acc:100703427]	C-C chemokine receptor type 2	C-C chemokine receptor type 2
LOC100695800	ENSONIG00000006297	HK3	ccr9b	C-C chemokine receptor type 9 [Source:NCBI gene;Acc:100695800]	C-C chemokine receptor type 9	C-C chemokine receptor type 9
chd4	ENSONIG00000006992	spleen3	chd4a	chromodomain-helicase-DNA-binding protein 4 [Source:NCBI gene;Acc:100705962]	chromodomain-helicase-DNA-binding protein 4	chromodomain helicase DNA binding
CD274	ENSONIG00000003728	HK3		coxsackievirus and adenovirus receptor homolog [Source:NCBI gene;Acc:100701722]	coxsackievirus and adenovirus receptor homolog	CD274
cxcr4	ENSONIG00000004410	spleen3	cxcr4b	C-X-C motif chemokine receptor 4 [Source:NCBI gene;Acc:100703262]	C-X-C motif chemokine receptor 4	C-X-C motif chemokine receptor 4
eef2	ENSONIG00000004840	HK3	eef2b	elongation factor 2 [Source:NCBI gene;Acc:100702471]	elongation factor 2	elongation factor 2
LOC100699677	ENSONIG00000007498	HK3	eno3	enolase 3, (beta, muscle) [Source:ZFIN;Acc:ZDB-GENE-031006-5]	enolase 3, (beta, muscle)	enolase 3, (beta, muscle)
ENSONIP00000005386	ENSONIG00000004277	spleen3, HK3		0	ENSONIP00000005386	ENSONIP00000005386
epcam	ENSONIG00000003020	HK3	epcam	epithelial cell adhesion molecule [Source:NCBI gene;Acc:100707379]	epithelial cell adhesion molecule	epithelial cell adhesion molecule
eef1g	ENSONIG00000005190	spleen3, HK3	eef1g	eukaryotic translation elongation factor 1 gamma [Source:NCBI gene;Acc:195822]	eukaryotic translation elongation factor 1 gamma	translation elongation factor
eif2b2	ENSONIG00000015252	HK3	eif2b2	eukaryotic translation initiation factor 2B, subunit 2 beta [Source:ZFIN;Acc:ZDB-GENE-040426-2605]	eukaryotic translation initiation factor 2B, subunit 2 beta	translation initiation factor
fn1	ENSONIG00000003336	spleen2	fn1b	fibronectin 1b [Source:ZFIN;Acc:ZDB-GENE-030131-6545]	fibronectin 1b	fibronectin 1b
LOC100706939	ENSONIG00000005674	HK3	foxo1a	forkhead box protein O1-A [Source:NCBI gene;Acc:100706939]	forkhead box protein O1-A	forkhead box protein O1-A
Galectin-3	ENSONIG00000011737	HK3	lgals3b	galectin-3 [Source:NCBI gene;Acc:100700684]	galectin-3	galectin-3
gata3	ENSONIG00000017925	HK3	gata3	GATA binding protein 3 [Source:NCBI gene;Acc:100706217]	GATA binding protein 3	gata3
glud1	ENSONIG00000007014	HK3	glud1a	glutamate dehydrogenase 1 [Source:NCBI gene;Acc:100703760]	glutamate dehydrogenase 1	glutamate dehydrogenase 1
ENSONIP00000016317	ENSONIG00000012974	HK3	glulc	glutamate-ammonia ligase (glutamine synthase) c [Source:ZFIN;Acc:ZDB-GENE-060929-540]	glutamate-ammonia ligase (glutamine synthase) c	glutamate-ammonia ligase c
LOC100702247	ENSONIG00000000819	gills2, gills3, spleen2, spleen3, HK2, HK3	hsp90aa1.1	heat shock protein HSP 90-alpha [Source:NCBI gene;Acc:100701982]	heat shock protein HSP 90-alpha	hsp90aa1.1
IL18R1	ENSONIG00000008330	spleen3		interleukin-1 receptor accessory protein [Source:NCBI gene;Acc:102075875]	interleukin-1 receptor accessory protein	il-1 receptor accessory
il12b	ENSONIG00000017652	HK3	il12ba	interleukin-12 subunit beta [Source:NCBI gene;Acc:100706746]	interleukin-12 subunit beta	il12ba
LOC100711368	ENSONIG00000009296	HK3		keratin, type I cytoskeletal 50 kDa [Source:NCBI gene;Acc:100698206]	keratin, type I cytoskeletal 50 kDa	keratin, type I
LOC100696601	ENSONIG00000019387	HK3		keratin, type II cytoskeletal 8 [Source:NCBI gene;Acc:100702519]	keratin, type II cytoskeletal 8	keratin, type II
LOC100693881	ENSONIG00000003430	spleen2, spleen3, HK3		0	LOC100693881	LOC100693881
ENSONIP00000007632	ENSONIG00000006060	HK3	mrc1a	macrophage mannose receptor 1 [Source:NCBI gene;Acc:100695895]	macrophage mannose receptor 1	macrophage mannose receptor 1
ENSONIP00000013669	ENSONIG00000010866	HK3		monocyte chemotactic protein 1B [Source:NCBI gene;Acc:100710378]	monocyte chemotactic protein 1B	monocyte chemotactic protein 1B
Epx	ENSONIG00000003558	HK3	mpx	myeloid-specific peroxidase [Source:ZFIN;Acc:ZDB-GENE-030131-9460]	myeloid-specific peroxidase	myeloid-specific peroxidase
neurod1	ENSONIG00000006878	HK3	neurod1	neuronal differentiation 1 [Source:NCBI gene;Acc:30169]	neuronal differentiation 1	neuronal differentiation 1
rack1	ENSONIG00000012984	HK3	rack1	Oreochromis niloticus receptor for activated C kinase 1 (rack1), mRNA. [Source:RefSeq mRNA;Acc:NM_001279516]	Oreochromis niloticus receptor for activated C kinase 1 (rack1), mRNA.	receptor for activated C kinase 1 (rack1)
ENSONIP00000004320	ENSONIG00000003431	HK3		perforin-1 [Source:NCBI gene;Acc:100694155]	perforin-1	perforin-1
ENSONIP00000004321	ENSONIG00000003432	spleen2, spleen3		perforin-1 [Source:NCBI gene;Acc:102075668]	perforin-1	perforin-1
Perforin-1-like	ENSONIG00000003433	spleen3, HK3		perforin-1 [Source:NCBI gene;Acc:100694694]	perforin-1	perforin-1
prkcb	ENSONIG00000015710	spleen3, HK3	prkcbb	protein kinase C beta [Source:NCBI gene;Acc:100710878]	protein kinase C beta	protein kinase C beta
PTPRC	ENSONIG00000010119	HK3	ptprc	protein tyrosine phosphatase receptor type C [Source:NCBI gene;Acc:100698574]	protein tyrosine phosphatase receptor type C	protein tyrosine phosphatase receptor
sqstm1	ENSONIG00000000103	HK3	sqstm1	sequestosome 1 [Source:NCBI gene;Acc:100710448]	sequestosome 1	sequestosome 1
LOC100697815	ENSONIG00000018807	spleen3	si:ch211-156l18.7	si:ch211-156l18.7 [Source:ZFIN;Acc:ZDB-GENE-130530-566]	si:ch211-156l18.7	si:ch211-156l18.7
stat1	ENSONIG00000012194	HK3*	stat1a	signal transducer and activator of transcription 1	signal transducer and activator of transcription 1	stat1a
stat4	ENSONIG00000016817	HK3	stat4	signal transducer and activator of transcription 4 [Source:NCBI gene;Acc:100711701]	signal transducer and activator of transcription 4	stat4
tnfsf13b	ENSONIG00000014367	HK3	tnfsf13b	TNF superfamily member 13b [Source:NCBI gene;Acc:100711596]	TNF superfamily member 13b	TNF 13b
tap1	ENSONIG00000008663	HK3	tap1	transporter 1, ATP binding cassette subfamily B member [Source:NCBI gene;Acc:100701175]	transporter 1, ATP binding cassette subfamily B member	tap1 (ABC transporter)
TRBV25-1	ENSONIG00000000375	HK3			TRBV25-1	TRBV25-1
ENSONIP00000022318	ENSONIG00000017699	HK3	tsc2	TSC complex subunit 2 [Source:NCBI gene;Acc:100696216]	TSC complex subunit 2	TSC complex subunit 2
LOC102082760	ENSONIG00000016374	HK3		tumor necrosis factor ligand superfamily member 14 [Source:NCBI gene;Acc:102082760]	tumor necrosis factor ligand superfamily member 14	TNF 14
tyk2	ENSONIG00000001561	HK3	tyk2	tyrosine kinase 2 [Source:NCBI gene;Acc:100692332]	tyrosine kinase 2	tyrosine kinase 2
vdac1	ENSONIG00000017252	HK3	vdac1	voltage dependent anion channel 1 [Source:NCBI gene;Acc:100696468]	voltage dependent anion channel 1	voltage dependent anion channel 1
